# Supplementary material for: Characterisation of CCT271850, a selective, oral and potent MPS1 inhibitor, used to directly measure in vivo MPS1 inhibition vs therapeutic efficacy
Source: Br J Cancer. 2017 Mar 23;116(9):1166–76. doi: 10.1038/bjc.2017.75 (PMC5418449; doi:10.1038/bjc.2017.75)
Supplement: Supplementary Table S1 [file bjc201775x5.xlsx]

## Sheet: Table S1
Table S1. IC50 of CCT271850 determined by MTT and clonogenic assays (CA).
All cell lines were tested at least 2 times.
Cell Line	Origin	3-day MTT (mM)	14-day CA (mM)
CAL27	HEAD AND NECK	0.227	0.004
Lon-HN5	HEAD AND NECK	0.325	0.044
HN6	HEAD AND NECK	0.33	15
015B	HEAD AND NECK	0.35	0.059
005B	HEAD AND NECK	0.44	0.045
PJ41	HEAD AND NECK	0.52	0.0008
HN3	HEAD AND NECK	0.845	0.0052
005A	HEAD AND NECK	0.94	ND
PJ34	HEAD AND NECK	1.125	0.035
O13	HEAD AND NECK	1.26	0.021
Det562	HEAD AND NECK	1.31	0.046
011A	HEAD AND NECK	1.625	0.02
HN15	HEAD AND NECK	1.745	ND
011B	HEAD AND NECK	2.215	0.021
Miapaca-2	PANCREATIC	0.245	0.068
Suit-2	PANCREATIC	0.435	0.087
PATU-8902	PANCREATIC	0.51	0.028
BxPC-3	PANCREATIC	0.525	ND
PATU-8988T	PANCREATIC	0.665	0.087
CFPAC-1	PANCREATIC	0.91	0.063
PT45	PANCREATIC	0.96	0.059
PANC-1	PANCREATIC	1.375	0.074
Capan-2	PANCREATIC	1.55	ND
Hs766T	PANCREATIC	1.9	ND
PATU-8988S	PANCREATIC	2.015	0.11
Capan-1	PANCREATIC	2.05	ND
AspC-1	PANCREATIC	2.4	ND
RMG1	OVARIAN	0.111	0.042
A2780	OVARIAN	0.137	0.105
CaoV3	OVARIAN	0.36	0.075
OVCAR5	OVARIAN	0.73	0.082
TOV21G	OVARIAN	0.753	0.0078
EF021	OVARIAN	0.751	0.072
EF027	OVARIAN	0.787	0.037
SMOV2	OVARIAN	0.795	0.014
OAW42	OVARIAN	0.88	0.057
TYK-Nu	OVARIAN	0.99	0.073
OAW28	OVARIAN	1.023	0.061
OVCAR8	OVARIAN	1.233	0.101
PA-1	OVARIAN	2.25	ND
KGN	OVARIAN	3.123	0.106
IGROV1	OVARIAN	3.593	0.048
SW626	OVARIAN	4.213	0.032
Kuramochi	OVARIAN	4.86	0.034
OVCAR4	OVARIAN	4.947	0.062
OVCAR3	OVARIAN	>100	0.099
SKOV3	OVARIAN	>100	0.058
